# Supplementary material for: The relationship between social safeness and pleasure and resilience levels among university athletes: A descriptive study
Source: PLoS One. 2025 Jan 14;20(1):e0315889. doi: 10.1371/journal.pone.0315889 (PMC11731725; doi:10.1371/journal.pone.0315889)
Supplement: S1 Fig — The raw dataset used in the study (in Excel format). Data has been anonymized to comply with confidentiality principles. (XLSX) [file pone.0315889.s002.xlsx]

## Sheet: Sayfa1
Gender	Age	Faculty	Department	Doing Sports	Types of Sports	Frequency of Sports	K1	K2	K3	K4	K5	K6	K7	K8	M1	M2	M3	M4	M6	M7	M8	M9	M10	M11	M12	M13	M14	M15	M16	M17	M18	M20	M21	M23	M24	1	2	3	4	5	6	7	8
1	3	3	2	2			1	2	3	4	4	5	3	3	3	3	4	3	3	4	5	4	4	5	5	5	5	5	5	5	5	3	5	5	5	3.5	4	3	4.33	3.33	3.83	5	4.5
1	2	3	2	2			1	2	3	3	5	3	5	4	5	4	5	4	3	3	5	5	5	5	5	5	5	5	5	5	5	5	5	5	5	3.88	3.5	4.25	4.71	4.67	4.17	5	5
1	2	3	2	2			1	2	3	4	5	3	2	3	5	5	5	3	3	4	5	5	5	5	5	4	5	5	5	4	4	4	5	5	5	3.25	3.75	2.75	4.57	5	4.17	4.88	4.25
1	2	3	2	2			1	2	2	2	1	1	3	2	4	4	4	3	3	4	2	4	3	5	4	4	5	5	5	5	5	3	5	4	4	2.25	1.5	3	4.05	4	3.17	4.5	4.5
1	2	3	2	2			1	2	5	4	4	4	4	3	5	4	4	3	3	2	5	3	4	3	5	4	3	5	5	4	4	4	5	5	5	4.25	4.25	4.25	4.05	4.33	3.33	4.38	4.25
1	2	3	2	1	1	1	1	2	5	5	5	5	5	5	5	4	4	3	5	4	3	4	5	5	3	3	5	5	4	4	4	4	5	5	4	4.75	5	4.5	4.19	4.33	4	4.38	4
1	2	3	2	2			1	2	4	3	4	5	4	4	5	4	4	3	3	4	2	4	4	5	5	2	5	5	5	5	5	3	5	5	5	4	4	4	4.19	4.33	3.33	4.63	4.5
1	2	3	2	2			1	2	5	5	5	3	4	3	3	3	3	3	3	2	5	4	5	3	4	5	5	5	5	5	5	5	3	5	3	4	4.5	3.5	4	3	3.67	4.13	5
1	2	2	7	2			1	3	4	4	3	4	1	5	3	3	5	4	3	3	3	2	3	4	4	3	3	4	4	4	4	3	5	5	4	3.75	3.75	3.75	3.62	3.67	3	4	3.75
1	1	2	5	1	1	2	1	2	1	3	3	3	3	4	5	5	5	4	5	5	4	4	5	2	4	2	4	5	5	5	5	3	4	2	3	2.75	2.5	3	4.1	5	4.5	3.25	4.5
1	4	1	1	1	1	4	1	2	2	3	3	3	4	4	4	4	4	4	4	3	3	3	3	3	3	3	4	4	2	2	3	2	3	2	5	3.13	2.75	3.5	3.24	4	3.33	3.38	2.25
1	1	2	7	2			1	2	1	2	2	1	3	4	4	4	5	3	2	3	5	4	5	5	5	5	5	4	5	4	5	3	5	5	4	2.5	1.5	3.5	4.29	4.33	3.67	4.75	4.25
1	1	2	7	2			1	3	4	4	4	3	4	4	4	4	5	4	4	4	4	5	4	5	4	5	5	4	4	3	4	3	4	5	4	3.88	3.75	4	4.19	4.33	4.17	4.5	3.5
1	2	2	7	1	1	1	1	2	3	3	3	4	3	3	5	4	5	5	5	5	5	5	5	5	5	3	5	5	5	5	5	5	5	5	5	3.5	3.25	3.75	4.86	4.67	5	4.75	5
1	2	2	7	2			1	2	1	3	1	1	2	3	4	4	5	3	4	4	3	4	5	5	5	3	5	5	5	5	4	4	5	5	4	2.13	1.5	2.75	4.33	4.33	3.83	4.63	4.5
1	1	2	7	2			1	2	1	3	1	2	3	4	3	5	4	3	2	4	2	4	5	5	5	4	5	3	4	3	5	4	2	3	4	2.38	1.75	3	3.76	4	3.33	3.88	4
2	3	1	1	1	2	4	1	3	2	2	2	2	5	5	5	5	4	3	3	3	5	4	3	4	5	4	3	4	4	4	5	4	4	4	4	3.25	2	4.5	4	4.67	3.5	4	4.25
1	3	2	5	2			1	3	3	4	3	4	1	1	5	5	5	3	4	4	2	4	2	1	1	5	5	5	5	5	5	5	5	5	5	2.25	3.5	1	4.1	5	3.17	4	5
1	1	2	5	1	1	2	1	2	1	1	1	1	5	5	5	5	5	5	4	5	3	3	3	5	5	5	5	4	5	5	5	5	4	5	5	3	1	5	4.57	5	3.83	4.75	5
1	2	2	7	2			1	1	2	2	2	2	2	1	4	4	4	3	3	2	3	1	4	4	2	2	5	5	5	5	5	5	4	4	5	2.13	2	2.25	3.76	4	2.67	3.88	5
2	2	2	5	1	2	4	1	2	3	4	3	3	4	5	4	4	4	4	4	4	4	4	4	4	4	4	4	4	4	4	4	4	4	4	4	4	3.25	4.75	4	4	4	4	4
1	2	2	5	1	1	1	1	3	4	5	5	4	4	4	5	5	5	2	3	2	5	3	4	5	5	5	5	5	2	2	2	4	4	4	5	4.25	4.5	4	3.9	5	3.17	4.75	2.5
1	3	2	5	1	1	3	1	2	3	2	4	5	5	3	4	4	5	1	5	1	1	3	4	5	5	2	5	5	5	3	5	4	5	5	5	3.63	3.5	3.75	3.9	4.33	2.5	4.63	4.25
1	2	2	3	1	1	2	1	2	1	3	4	5	4	4	4	3	3	3	2	4	5	5	5	3	5	5	5	5	5	4	3	3	4	4	4	3.63	3.25	4	4	3.33	4	4.38	3.75
1	2	2	3	1	1	2	1	3	4	4	5	5	4	4	5	3	3	1	1	3	1	3	1	4	4	4	4	4	4	4	5	2	3	4	4	4.13	4.5	3.75	3.19	3.67	1.67	3.88	3.75
1	3	2	5	2			1	2	3	3	4	4	3	2	4	4	4	3	3	4	4	4	4	4	4	2	4	4	4	4	4	4	5	4	4	3.13	3.5	2.75	3.86	4	3.67	3.88	4
1	2	2	3	2			1	3	2	2	2	3	3	3	4	4	4	3	3	4	4	4	3	5	3	5	4	3	1	3	3	5	5	4	5	2.63	2.25	3	3.76	4	3.5	4.25	3
1	1	2	3	2			1	3	5	5	5	4	5	5	4	5	5	5	5	4	5	1	1	3	1	3	3	3	5	5	5	4	1	5	5	4.88	4.75	5	3.71	4.67	3.5	3	4.75
1	1	2	3	2			1	2	5	3	4	2	3	4	5	5	5	5	3	3	4	5	4	5	5	4	5	5	5	5	5	5	4	5	5	3.38	3.5	3.25	4.62	5	4	4.75	5
2	1	2	3	1	2	5	1	2	4	4	4	3	3	3	4	4	4	4	4	3	3	3	3	3	2	2	2	2	2	3	3	3	3	3	3	3.38	3.75	3	3	4	3.33	2.5	2.75
1	1	2	3	2			1	2	5	4	5	4	4	5	4	3	3	2	3	3	5	1	1	4	5	5	5	5	5	5	5	5	5	5	5	4.63	4.5	4.75	4	3.33	2.5	4.88	5
1	1	2	3	1	1	1	2	2	5	4	2	3	2	2	4	3	5	1	4	3	2	5	3	4	3	2	3	4	5	1	3	5	4	2	4	3.13	3.5	2.75	3.33	4	3	3.25	3.5
1	2	2	3	2			1	3	4	3	3	4	4	3	3	2	4	3	4	3	5	3	4	3	4	5	5	3	4	5	5	5	3	4	2	3.38	3.5	3.25	3.76	3	3.67	3.63	4.75
1	2	2	3	1	1	2	1	2	2	1	1	2	5	4	5	4	4	5	4	5	4	5	4	5	5	5	5	5	4	4	4	4	5	5	5	3	1.5	4.5	4.57	4.33	4.5	5	4
1	2	3	2	2			1	3	4	4	5	3	5	4	5	4	5	3	3	4	5	5	5	4	5	5	5	5	5	5	3	5	5	5	5	4.13	4	4.25	4.57	4.67	4.17	4.88	4.5
1	2	3	2	2			1	2	2	2	3	2	4	3	3	3	4	3	4	3	4	4	4	4	5	4	4	4	4	4	4	4	4	4	4	3	2.25	3.75	3.86	3.33	3.67	4.13	4
1	2	3	2	2			1	2	4	5	4	4	3	3	4	5	5	3	4	4	5	3	4	5	5	4	4	5	4	5	5	5	5	5	4	3.88	4.25	3.5	4.43	4.67	3.83	4.63	4.75
1	2	3	2	1	1	2	1	2	3	3	2	2	4	2	4	4	5	3	4	4	5	3	4	4	5	5	4	5	5	5	5	5	5	5	5	2.88	2.5	3.25	4.48	4.33	3.83	4.75	5
1	2	3	2	2			1	2	3	2	3	4	3	2	4	4	4	3	3	2	4	3	3	4	4	4	5	4	3	4	4	3	4	4	3	3.13	3	3.25	3.62	4	3	4	3.5
1	2	3	2	2			1	2	4	3	3	2	5	3	5	5	5	5	5	4	4	4	5	5	5	4	4	4	5	5	4	4	5	5	5	3.38	3	3.75	4.62	5	4.5	4.63	4.5
1	1	2	3	2			1	2	5	4	3	2	4	5	5	3	2	1	3	2	3	4	3	5	4	2	5	3	5	5	5	5	5	3	4	3.25	3.5	3	3.67	3.33	2.67	3.88	5
1	2	2	3	1	1	3	1	2	1	3	2	3	4	5	4	3	2	4	2	1	3	2	5	2	4	3	4	2	1	3	2	3	4	2	1	2.75	2.25	3.25	2.71	3	2.83	2.75	2.25
2	1	2	3	1	1	1	2	2	2	3	1	4	3	3	5	4	3	4	2	3	4	2	1	4	2	4	3	4	4	3	3	4	4	4	3	3.13	2.5	3.75	3.33	4	2.67	3.5	3.5
2	2	2	3	1	2	4	1	2	2	3	4	5	5	3	4	5	3	4	2	3	4	5	4	4	5	5	5	4	4	3	4	2	4	3	4	3	3.5	2.5	3.86	4	3.67	4.25	3.25
2	2	2	3	2			1	1	2	2	2	2	3	2	2	3	4	2	2	4	1	4	4	3	3	4	4	4	2	2	5	3	4	5	4	1.88	2	1.75	3.29	3	2.83	3.88	3
1	2	2	3	2			1	2	2	3	3	5	3	2	3	3	4	5	3	3	5	4	5	4	5	4	5	5	5	5	5	4	5	5	5	2.88	3.25	2.5	4.38	3.33	4.17	4.75	4.75
1	2	2	3	2			1	2	2	3	3	5	3	2	3	3	4	5	3	3	5	4	5	4	5	4	5	5	5	5	5	4	5	5	5	2.88	3.25	2.5	4.38	3.33	4.17	4.75	4.75
1	2	2	3	2			1	2	1	1	1	1	2	3	5	3	5	3	5	5	5	5	1	4	3	4	4	4	5	5	5	5	5	5	5	2.25	1	3.5	4.33	4.33	4	4.25	5
1	1	2	3	1	1	1	1	2	2	2	2	3	3	2	4	3	5	4	3	3	4	4	3	4	5	5	5	5	4	5	5	5	5	5	5	2.25	2.25	2.25	4.33	4	3.5	4.88	4.75
1	2	2	3	2			1	2	3	3	3	4	5	5	5	4	4	3	4	4	4	4	5	4	4	2	5	5	5	5	5	5	5	5	5	3.88	3.25	4.5	4.38	4.33	4	4.38	5
1	2	2	3	2			1	2	1	2	2	2	3	4	4	5	4	4	3	3	2	3	3	4	4	3	3	5	5	4	4	3	4	4	4	2.5	1.75	3.25	3.71	4.33	3	3.88	4
1	2	2	3	1	1	2	1	2	2	3	3	2	3	4	3	4	4	3	3	3	4	4	4	4	5	4	3	2	2	2	3	4	4	4	5	2.88	2.5	3.25	3.52	3.67	3.5	3.88	2.75
2	2	2	3	1	2	4	1	2	3	3	3	3	3	3	3	3	3	3	3	3	3	3	3	3	3	3	3	3	3	3	3	3	3	3	3	3	3	3	3	3	3	3	3
1	2	2	3	1	1	3	1	3	5	5	5	5	5	5	5	5	5	1	3	3	3	2	2	4	4	5	5	5	5	5	5	5	5	5	5	4.75	5	4.5	4.14	5	2.33	4.75	5
1	2	2	3	1	1	3	1	2	2	2	1	2	4	3	5	4	4	4	3	4	4	5	5	5	5	5	4	5	4	5	5	5	4	5	5	2.5	1.75	3.25	4.52	4.33	4.17	4.75	4.75
1	1	2	3	2			1	2	4	3	3	1	3	3	5	5	5	5	4	4	5	4	4	5	4	4	5	5	4	4	5	5	4	5	4	2.88	2.75	3	4.52	5	4.33	4.5	4.5
1	3	2	3	1	1	5	2	3	5	5	5	3	1	5	5	5	5	3	1	3	3	1	1	1	1	1	5	5	5	5	5	1	3	5	3	4	4.5	3.5	3.19	5	2	3	4
1	4	2	3	1	1	2	1	3	2	2	3	3	4	4	5	5	5	4	4	4	5	5	5	5	5	5	5	5	5	5	4	4	5	5	5	3.25	2.5	4	4.76	5	4.5	5	4.5
1	1	2	3	1	1	3	1	2	3	2	2	3	4	4	5	5	4	2	2	3	2	3	3	3	2	3	4	4	5	4	5	2	3	3	3	3.25	2.5	4	3.33	4.67	2.5	3.13	4
1	1	2	3	2			1	2	4	3	4	2	5	3	4	5	5	3	5	4	5	5	4	3	4	5	4	3	5	5	5	4	3	3	3	3.75	3.25	4.25	4.14	4.67	4.33	3.5	4.75
1	2	2	3	1	1	1	1	3	3	2	4	3	4	5	4	4	5	4	3	4	1	3	3	4	4	5	4	4	5	3	5	4	5	5	5	3.88	3	4.75	4	4.33	3	4.5	4.25
2	1	2	3	1	2	2	2	1	1	3	1	2	3	4	3	3	3	4	3	3	4	4	3	3	3	5	5	5	3	4	4	4	2	2	5	2.75	1.75	3.75	3.57	3	3.5	3.75	3.75
2	1	2	3	1	1	3	2	3	1	1	1	1	5	5	4	4	4	4	4	4	4	4	4	4	4	4	4	4	4	4	4	4	4	4	4	3	1	5	4	4	4	4	4
1	1	2	3	2			1	2	1	1	1	1	5	4	5	5	5	5	5	5	5	5	5	5	5	5	5	5	4	5	5	5	5	5	5	2.75	1	4.5	4.95	5	5	5	4.75
1	1	2	3	2			1	2	3	3	1	2	2	3	3	4	3	3	2	2	3	3	3	4	4	4	4	3	3	3	3	3	3	3	3	2.5	2.25	2.75	3.14	3.33	2.67	3.5	3
2	2	2	3	1	2	5	2	2	1	3	4	1	5	5	3	4	3	2	4	3	2	1	3	4	5	5	3	3	3	3	3	4	1	2	5	3.63	2.25	5	3.14	3.33	2.5	3.5	3.25
1	2	2	3	2			1	2	3	2	3	2	3	3	3	5	4	3	3	3	5	4	3	5	5	5	3	3	5	5	5	5	3	3	4	2.88	2.5	3.25	4	4	3.5	3.88	5
1	2	2	3	2			1	2	3	2	2	2	4	4	3	4	5	3	3	3	2	4	4	5	5	5	5	5	5	2	2	2	4	4	2	3	2.25	3.75	3.67	4	3.17	4.38	2.75
2	2	1	4	1	2	1	2	2	4	3	1	2	5	3	1	3	5	5	4	4	4	5	5	5	4	5	5	5	4	4	4	3	5	5	5	3.13	2.5	3.75	4.29	3	4.5	4.88	3.75
1	2	1	1	1	2	4	1	2	4	4	4	3	5	4	5	5	5	4	4	3	5	5	4	5	5	5	4	5	3	5	3	2	4	3	4	4.25	3.75	4.75	4.19	5	4.17	4.38	3.25
1	1	2	3	1	1	5	1	2	4	3	3	4	4	5	3	4	4	4	3	4	2	2	2	4	3	3	3	4	4	3	3	4	3	2	3	3.88	3.5	4.25	3.19	3.67	2.83	3.13	3.5
1	1	2	3	1	1	2	1	2	2	2	2	3	5	5	4	4	3	4	3	3	3	3	3	3	4	4	4	4	4	3	3	3	3	3	3	3.63	2.25	5	3.38	3.67	3.17	3.5	3.25
1	2	2	3	1	1	2	1	3	1	2	2	1	4	4	5	5	4	5	4	3	3	3	3	3	3	3	4	5	5	5	4	4	5	4	5	2.75	1.5	4	4.05	4.67	3.5	4	4.5
2	1	2	3	1	2	4	1	2	2	3	2	3	4	4	3	3	2	2	3	3	3	3	3	3	3	3	3	3	3	3	3	3	3	4	2	3.13	2.5	3.75	2.9	2.67	2.83	3	3
2	2	2	3	1	1	3	1	3	3	3	2	3	2	4	4	4	4	4	4	4	4	3	3	3	4	4	4	4	4	4	4	4	4	4	4	3.13	2.75	3.5	3.86	4	3.67	3.88	4
1	2	2	3	1	2	1	1	3	3	3	5	5	4	4	5	5	5	5	5	5	5	5	5	5	5	5	5	5	5	5	5	5	5	5	5	4	4	4	5	5	5	5	5
1	2	2	3	2			1	2	4	4	3	3	2	2	5	5	5	5	5	4	3	3	4	2	5	2	3	5	3	4	4	5	2	4	3	3.38	3.5	3.25	3.86	5	4	3.25	4
1	2	2	3	2			2	2	3	5	4	3	5	3	3	3	5	4	3	3	1	5	3	1	4	5	5	5	4	4	3	3	5	3	2	3.88	3.75	4	3.52	3.67	3.17	3.75	3.5
1	2	2	3	1	1	4	2	3	4	3	4	3	2	3	3	4	2	4	2	3	3	3	4	2	4	2	5	3	2	4	3	5	3	2	3	3.13	3.5	2.75	3.14	3	3.17	3	3.5
1	2	2	3	2			2	2	3	3	3	3	3	3	5	4	4	4	4	3	2	4	4	4	4	4	5	5	5	3	5	4	4	5	4	3	3	3	4.1	4.33	3.5	4.38	4.25
1	2	2	3	2			1	2	3	3	3	3	3	3	5	4	4	4	4	3	2	4	4	4	4	4	5	5	5	3	5	4	4	5	4	3.25	3	3.5	4.1	4.33	3.5	4.38	4.25
2	1	2	3	2			1	2	3	3	3	3	3	2	3	3	3	4	2	4	4	2	2	2	2	1	5	5	5	5	4	4	3	3	3	2.88	3	2.75	3.29	3	3	3	4.5
1	2	2	3	1	1	4	1	3	3	3	4	4	2	4	4	3	5	4	2	2	5	4	3	2	4	3	5	2	5	2	3	3	3	3	3	3.13	3.5	2.75	3.33	4	3.33	3.13	3.25
2	1	2	3	1	1	2	1	2	5	5	4	5	5	4	4	4	4	5	3	3	5	3	3	4	4	3	5	4	4	4	2	3	4	4	4	4.25	4.75	3.75	3.76	4	3.67	4	3.25
1	2	3	2	2			2	3	3	3	2	2	3	3	5	5	5	5	5	4	5	5	5	5	5	3	5	5	4	5	5	5	5	4	5	3	2.5	3.5	4.76	5	4.83	4.63	4.75
1	2	2	3	2			1	2	3	5	4	4	1	2	4	4	4	4	5	5	3	3	3	3	5	5	4	4	4	5	4	5	4	5	4	2.75	4	1.5	4.14	4	3.83	4.25	4.5
1	2	2	3	2			1	1	5	5	1	3	3	5	2	5	3	4	2	4	3	3	2	5	1	3	3	2	3	4	2	5	3	2	4	3.38	3.5	3.25	3.1	3.33	3	2.88	3.5
1	2	2	3	1	1	1	1	2	4	4	5	5	5	5	4	5	4	3	4	5	5	3	2	4	5	3	5	5	5	3	5	4	5	5	5	4.63	4.5	4.75	4.24	4.33	3.67	4.63	4.25
1	2	2	3	2			1	2	3	3	4	4	4	3	4	4	4	4	4	3	4	4	3	3	4	4	3	3	3	4	4	4	3	4	3	3.38	3.5	3.25	3.62	4	3.67	3.38	3.75
1	2	2	3	1	1	2	1	2	4	3	3	2	4	3	4	4	4	3	4	4	4	4	4	4	4	4	4	4	4	4	4	5	4	4	3	3.38	3	3.75	3.95	4	3.83	3.88	4.25
1	2	2	3	2			1	2	2	3	3	2	5	5	4	4	4	5	4	4	5	3	4	4	5	5	5	4	5	5	4	5	5	5	5	3.5	2.5	4.5	4.48	4	4.17	4.75	4.75
1	2	2	3	2			1	2	3	3	2	3	5	4	5	5	3	5	5	5	4	5	3	3	4	3	3	3	5	5	5	5	2	4	4	3.63	2.75	4.5	4.1	4.33	4.5	3.25	5
1	2	2	3	2			2	2	2	4	5	2	5	5	5	5	5	1	5	2	1	5	5	4	5	4	3	2	4	3	3	2	3	4	3	4.13	3.25	5	3.52	5	3.17	3.5	3
1	1	2	3	2			1	2	2	2	2	3	3	3	4	4	3	3	4	3	5	4	4	4	5	3	4	4	5	5	4	4	3	4	3	2.63	2.25	3	3.9	3.67	3.83	3.75	4.5
1	2	2	3	2			1	1	2	2	2	2	3	2	3	3	4	3	4	4	4	3	3	4	4	3	4	4	4	4	4	5	4	4	4	2.13	2	2.25	3.76	3.33	3.5	3.88	4.25
1	2	2	3	1	1	1	1	2	1	2	1	1	4	3	4	4	3	3	4	4	3	4	4	4	5	4	3	4	2	3	4	4	4	4	3	2.5	1.25	3.75	3.67	3.67	3.67	3.88	3.25
1	2	2	3	2			1	2	2	2	2	3	4	3	3	3	3	3	3	3	4	5	4	4	4	4	4	4	4	4	5	5	4	3	4	2.88	2.25	3.5	3.81	3	3.67	3.88	4.5
2	2	2	3	2			1	2	2	2	2	3	4	3	4	3	3	3	4	3	4	4	4	3	3	2	3	3	4	3	4	3	3	3	2	3	2.25	3.75	3.24	3.33	3.67	2.75	3.5
2	2	2	3	2			1	2	2	3	3	4	5	4	4	3	4	4	4	3	3	4	4	4	4	5	4	5	4	3	4	4	5	4	4	3.63	3	4.25	3.95	3.67	3.67	4.38	3.75
2	2	2	3	1	1	2	1	3	3	5	4	3	3	3	4	3	3	3	3	4	3	2	3	3	3	3	2	2	5	3	5	5	2	2	3	3.25	3.75	2.75	3.14	3.33	3	2.5	4.5
2	2	2	3	1	2	1	1	2	2	2	2	2	3	2	5	5	5	5	5	5	5	5	5	5	4	5	5	4	5	5	5	5	5	5	5	2.38	2	2.75	4.9	5	5	4.75	5
1	2	2	3	2			1	2	2	2	2	3	3	3	4	4	4	4	3	3	4	4	4	5	4	5	5	5	5	4	4	4	4	5	4	2.75	2.25	3.25	4.19	4	3.67	4.63	4.25
1	2	2	3	2			1	2	3	2	3	4	4	4	5	5	5	3	3	5	5	5	5	3	4	3	5	5	5	5	5	5	5	5	5	3.38	3	3.75	4.57	5	4.33	4.38	5
1	2	2	3	2			1	2	3	2	3	2	4	3	4	4	4	3	4	2	4	4	3	4	5	5	5	5	5	5	5	5	4	4	5	3.13	2.5	3.75	4.24	4	3.33	4.63	5
2	4	3	2	2			1	2	3	3	2	4	5	5	3	3	2	4	3	3	4	2	3	3	4	3	4	4	4	4	4	4	4	4	4	3.63	3	4.25	3.48	2.67	3.17	3.75	4
2	2	3	2	1	1	1	1	2	2	4	5	4	4	5	4	4	5	2	4	4	5	4	2	5	5	4	5	4	5	4	4	4	4	5	4	4	3.75	4.25	4.14	4.33	3.5	4.5	4.25
1	2	3	2	1	1	2	1	2	4	4	4	5	5	5	5	5	3	3	3	3	1	3	1	4	5	5	5	5	5	5	5	5	5	5	3	4.38	4.25	4.5	4	4.33	2.33	4.63	5
1	2	3	2	2			1	2	2	3	3	2	2	2	2	3	2	3	2	2	1	1	3	3	1	5	5	5	2	3	3	4	3	4	4	2.13	2.5	1.75	2.9	2.33	2	3.75	3
1	2	3	2	2			1	2	3	3	2	5	4	3	3	2	4	2	3	4	3	3	2	3	5	5	5	4	5	4	4	3	5	4	4	3.38	3.25	3.5	3.67	3	2.83	4.38	4
1	1	3	2	1	1	2	1	2	5	5	4	5	2	1	5	3	5	3	4	5	5	5	4	5	4	5	4	5	4	5	4	5	4	2	2	3.13	4.75	1.5	4.19	4.33	4.33	3.88	4.5
1	1	3	2	2			1	2	2	4	2	4	3	5	4	3	4	5	3	5	3	5	3	4	3	3	3	3	3	3	3	3	3	3	3	3.38	3	3.75	3.43	3.67	4	3.13	3
1	2	3	2	1	2	3	1	2	4	3	4	5	5	5	5	4	5	4	4	3	5	5	5	5	5	3	5	5	5	3	5	5	5	5	3	4.13	4	4.25	4.48	4.67	4.33	4.5	4.5
1	2	3	2	1	1	1	1	3	4	3	4	4	4	4	5	5	5	3	3	3	5	4	3	4	5	4	5	4	5	5	5	4	5	5	4	4.13	3.75	4.5	4.33	5	3.5	4.5	4.75
1	4	3	2	2			1	2	2	2	2	1	2	1	4	4	5	4	5	5	5	5	4	4	4	3	4	4	5	5	5	3	5	4	4	1.88	1.75	2	4.33	4.33	4.67	4	4.5
2	1	3	2	2			1	2	4	4	4	3	4	4	4	4	3	3	3	3	4	4	4	3	4	4	4	4	5	5	5	5	5	4	4	3.75	3.75	3.75	4	3.67	3.5	4	5
2	1	3	2	2			1	2	2	4	3	3	4	4	5	4	1	3	2	2	2	3	2	3	3	4	3	1	4	2	3	4	1	3	2	3.25	3	3.5	2.71	3.33	2.33	2.5	3.25
2	2	3	2	2			1	3	5	5	5	5	5	5	2	1	3	3	3	2	5	3	3	3	5	1	5	3	1	1	3	3	3	2	2	4.75	5	4.5	2.71	2	3.17	3	2
2	1	3	2	1	1	3	1	2	3	2	4	1	3	3	5	4	5	1	1	2	4	4	5	5	5	3	4	4	4	5	5	4	5	5	5	2.88	2.5	3.25	4.05	4.67	2.83	4.5	4.5
2	2	3	2	1	1	2	1	2	1	1	2	2	3	5	3	3	4	3	4	5	5	5	4	3	5	5	4	5	4	5	5	5	5	5	3	2.63	1.5	3.75	4.29	3.33	4.33	4.38	4.75
2	1	3	2	2			2	1	3	2	4	3	2	1	3	4	3	4	1	1	4	1	2	3	4	2	4	3	4	2	1	2	4	3	1	2.5	3	2	2.67	3.33	2.17	3	2.25
2	2	3	2	1	1	3	1	2	3	2	2	3	4	5	3	3	4	1	4	3	5	5	4	5	3	5	3	5	3	5	5	5	5	3	4	3.13	2.5	3.75	3.95	3.33	3.67	4.13	4.5
1	2	3	2	1	1	2	1	1	3	2	5	5	5	5	5	5	5	1	1	5	5	5	5	5	5	5	5	5	5	3	5	5	5	5	5	4.38	3.75	5	4.52	5	3.67	5	4.5
1	2	3	2	2			1	1	3	2	2	2	3	2	5	5	5	5	3	5	5	4	1	5	5	4	5	5	5	4	5	5	5	5	3	2.25	2.25	2.25	4.48	5	3.83	4.63	4.75
1	1	3	2	1	1	1	1	1	3	3	1	1	5	3	5	5	4	3	3	4	5	3	4	4	3	3	4	3	3	5	5	5	3	4	4	3	2	4	3.9	4.67	3.67	3.5	4.5
1	2	3	2	2			2	2	2	5	5	5	5	3	2	3	4	3	1	4	5	4	4	3	4	5	4	4	3	3	4	3	3	4	3	4.13	4.25	4	3.48	3	3.5	3.75	3.25
1	1	3	2	2			1	1	5	5	5	5	1	1	5	4	3	3	2	4	3	2	4	3	1	2	3	2	4	5	2	3	4	2	4	3	5	1	3.1	4	3	2.63	3.5
1	2	3	2	2			2	1	5	1	3	5	1	1	1	1	2	1	1	1	4	3	2	1	1	1	1	1	1	1	1	1	1	1	1	2.5	3.5	1.5	1.33	1.33	2	1	1
1	2	3	2	1	1	2	1	2	5	3	4	4	4	3	5	5	5	3	5	5	5	5	4	5	5	4	5	5	5	5	5	5	5	5	4	3.5	4	3	4.76	5	4.5	4.75	5
1	1	3	2	1	1	2	1	2	3	2	3	4	4	3	4	3	4	2	3	5	4	5	5	5	5	4	5	5	5	5	5	5	5	5	4	3.13	3	3.25	4.43	3.67	4	4.75	5
1	3	3	2	1	1	3	1	3	3	3	5	5	5	5	4	5	4	3	3	4	3	5	2	5	5	4	4	3	3	4	4	4	5	4	4	4.25	4	4.5	3.9	4.33	3.33	4.25	3.75
1	2	3	2	1	1	1	1	2	2	4	1	3	5	5	4	3	5	1	4	4	4	5	4	5	5	5	5	5	4	3	4	3	4	4	4	3.38	2.5	4.25	4.05	4	3.67	4.63	3.5
1	3	3	2	2			1	2	3	2	2	3	5	3	5	2	5	1	3	2	4	3	5	5	5	5	5	5	5	5	5	5	5	3	5	3.25	2.5	4	4.19	4	3	4.75	5
1	2	3	2	1	1	5	1	3	3	2	4	3	4	3	4	3	2	3	2	3	3	4	4	4	4	3	3	3	3	5	5	5	5	5	5	3	3	3	3.71	3	3.17	4	4.5
1	2	3	2	1	1	4	1	2	1	2	2	5	5	5	4	5	4	3	5	5	3	3	4	5	5	5	5	5	5	5	5	5	5	5	5	3.38	2.5	4.25	4.57	4.33	3.83	5	5
1	2	3	2	2			1	2	1	1	4	4	5	5	5	3	5	3	5	5	5	5	3	2	5	5	5	5	5	5	5	5	3	5	5	3.25	2.5	4	4.48	4.33	4.33	4.38	5
1	2	3	2	1	1	2	1	2	3	3	4	5	5	5	5	5	5	5	5	5	5	5	1	5	5	5	5	5	5	5	5	5	5	5	5	4.13	3.75	4.5	4.81	5	4.33	5	5
1	4	3	2	1	1	3	1	3	5	4	5	3	2	4	5	3	5	3	4	4	5	4	4	5	4	4	5	5	5	5	5	3	5	5	5	3.88	4.25	3.5	4.43	4.33	4	4.75	4.5
1	1	3	2	2			1	2	3	4	2	4	4	2	4	5	3	3	3	4	1	4	4	5	5	3	5	4	3	5	5	5	4	5	4	3.13	3.25	3	4	4	3.17	4.38	4.5
1	1	3	2	2			1	2	3	4	2	4	4	2	4	5	3	3	3	4	1	4	4	5	5	3	5	4	3	5	5	5	4	5	4	3.13	3.25	3	4	4	3.17	4.38	4.5
1	4	3	2	2			1	2	5	2	5	5	5	5	5	5	5	1	1	5	5	5	5	5	5	5	5	5	1	5	5	5	5	5	5	4.63	4.25	5	4.43	5	3.67	5	4
1	1	3	2	2			1	2	2	2	5	4	4	3	4	5	5	1	3	4	3	4	5	2	5	4	4	4	4	5	5	4	5	5	4	3.38	3.25	3.5	4.05	4.67	3.33	4.13	4.5
1	2	3	2	1	1	2	1	1	1	2	5	1	5	3	5	5	3	1	1	3	5	5	3	4	5	4	5	5	5	1	3	3	5	5	1	3	2.25	3.75	3.67	4.33	3	4.25	3
1	4	3	2	1	1	5	1	3	1	5	5	5	5	5	3	3	5	1	2	5	5	1	1	5	3	1	5	5	1	1	1	5	5	5	5	4	4	4	3.24	3.67	2.5	4.25	2
1	1	3	2	2			1	3	5	3	2	5	4	2	4	4	5	5	3	5	5	5	5	5	5	5	5	5	5	2	5	1	5	5	4	3.63	3.75	3.5	4.43	4.33	4.67	4.88	3.25
1	2	3	2	2			1	3	5	4	5	5	4	4	5	5	5	1	1	5	5	5	1	5	5	5	5	5	5	5	5	5	5	5	5	4.38	4.75	4	4.43	5	3	5	5
1	1	3	2	1	1	3	1	2	1	1	1	2	4	3	5	5	5	5	1	5	2	1	1	5	5	5	5	5	2	5	5	5	5	5	5	2.75	1.25	4.25	4.14	5	2.5	5	4.25
1	2	3	2	2			1	3	4	4	4	4	5	4	5	5	5	1	5	5	1	1	1	5	5	5	5	5	5	5	5	5	5	5	4	4.13	4	4.25	4.19	5	2.33	4.88	5
1	2	3	2	1	1	1	1	2	3	1	3	1	2	5	5	3	5	5	3	3	2	4	4	5	5	4	5	5	5	5	5	5	5	5	5	2.88	2	3.75	4.43	4.33	3.5	4.88	5
1	2	3	2	2			1	2	3	4	2	5	3	1	5	4	3	3	5	3	5	5	5	5	5	4	5	4	5	5	5	5	5	5	5	3	3.5	2.5	4.57	4	4.33	4.75	5
1	4	3	2	1	1	1	1	3	3	4	2	4	2	4	4	3	5	3	3	4	5	5	2	5	5	3	5	5	2	5	5	5	5	5	2	3.13	3.25	3	4.1	4	3.67	4.38	4.25
1	1	3	2	2			1	1	2	2	1	1	2	3	4	4	5	3	1	5	1	2	1	4	5	3	5	5	5	4	5	5	4	5	4	1.88	1.5	2.25	3.81	4.33	2.17	4.38	4.75
1	1	3	2	2			1	2	4	3	4	2	3	3	5	5	4	2	3	2	3	4	3	4	4	3	5	5	5	3	5	4	5	5	5	3	3.25	2.75	4	4.67	2.83	4.5	4.25
2	4	3	2	2			1	3	5	5	1	2	5	4	3	4	5	1	2	5	5	4	5	5	5	4	5	5	5	5	5	5	5	3	4	3.5	3.25	3.75	4.29	4	3.67	4.5	5
2	4	3	2	2			2	3	4	2	4	4	5	5	4	4	4	3	3	4	3	3	3	4	3	4	4	4	3	3	4	3	3	3	5	4.13	3.5	4.75	3.52	4	3.17	3.75	3.25
1	3	3	2	2			1	2	3	4	3	2	4	3	5	4	5	3	2	2	5	5	5	5	5	4	5	5	5	5	5	4	5	5	5	3.25	3	3.5	4.48	4.67	3.67	4.88	4.75
1	3	3	2	2			1	2	2	2	3	2	2	1	3	2	5	4	5	3	5	5	4	5	5	5	5	5	4	5	5	5	5	5	5	1.88	2.25	1.5	4.52	3.33	4.33	5	4.75
1	3	3	2	1	1	3	2	2	2	3	4	4	4	4	2	2	3	3	2	2	2	2	2	3	2	2	3	2	2	3	3	3	3	4	3	3.5	3.25	3.75	2.52	2.33	2.17	2.75	2.75
1	2	3	2	2			1	2	2	3	4	4	5	5	5	4	4	4	3	5	5	5	4	4	5	4	5	4	5	4	4	5	5	4	4	3.63	3.25	4	4.38	4.33	4.33	4.38	4.5
1	2	3	2	2			1	2	2	2	2	3	2	4	4	4	5	4	3	5	1	1	4	4	5	4	5	5	2	1	3	2	4	4	4	2.75	2.25	3.25	3.52	4.33	3	4.38	2
1	3	3	2	2			1	2	1	2	1	3	3	2	5	5	5	5	3	3	5	2	3	5	5	5	5	5	5	5	5	5	5	5	5	2.13	1.75	2.5	4.57	5	3.5	5	5
1	3	3	2	2			1	3	3	2	2	2	4	3	5	4	5	3	3	3	5	5	5	5	5	5	5	5	5	4	5	5	5	5	4	3	2.25	3.75	4.57	4.67	4	4.88	4.75
1	2	2	5	2			1	2	1	2	3	4	3	3	3	4	4	2	3	2	4	3	4	3	4	4	3	4	5	4	3	3	5	5	5	2.63	2.5	2.75	3.67	3.67	3	4.13	3.75
1	2	2	5	2			1	1	3	4	2	1	3	1	4	3	3	2	2	3	1	1	2	2	2	1	1	1	1	2	1	1	1	2	1	2.25	2.5	2	1.76	3.33	1.83	1.38	1.25
1	2	2	5	1	1	2	2	2	3	2	2	2	2	3	3	4	4	2	3	4	4	4	5	4	4	5	5	5	4	5	5	4	4	4	4	2.88	2.25	3.5	4.1	3.67	3.67	4.38	4.5
1	2	2	5	1	1	2	1	3	3	2	2	2	2	3	3	3	4	3	4	5	5	3	2	4	5	5	5	5	5	5	5	4	4	5	5	2.5	2.25	2.75	4.24	3.33	3.67	4.75	4.75
1	1	2	3	2			1	2	3	2	5	3	5	3	4	4	4	2	3	4	5	5	3	4	4	4	5	5	5	5	5	5	5	5	5	3.63	3.25	4	4.33	4	3.67	4.63	5
1	2	2	3	2			1	3	4	3	2	3	2	3	5	4	4	3	3	2	2	4	4	4	4	4	4	4	5	5	5	5	5	5	5	3	3	3	4.1	4.33	3	4.38	5
1	2	3	2	2			1	2	4	4	3	3	3	3	4	4	4	4	4	5	5	4	4	4	4	4	4	4	4	4	4	4	4	4	4	3.25	3.5	3	4.1	4	4.33	4	4
1	2	3	2	2			1	2	3	3	3	3	3	3	5	5	5	5	4	5	5	2	5	5	5	5	4	4	4	5	5	5	4	4	4	3	3	3	4.52	5	4.33	4.38	4.75
1	2	3	2	2			1	2	4	3	3	3	3	3	4	3	4	3	2	3	5	5	5	4	4	4	5	5	5	5	5	5	5	5	5	3.13	3.25	3	4.33	3.67	3.83	4.63	5
1	3	3	2	2			1	3	4	2	4	3	4	4	5	4	5	1	3	3	5	4	3	4	4	5	5	5	4	4	5	5	5	5	5	3.75	3.25	4.25	4.24	4.67	3.17	4.75	4.5
1	2	3	2	1	1	2	1	2	5	4	3	3	3	3	3	3	4	3	3	3	5	4	3	4	2	4	4	4	5	5	5	5	4	4	4	3.38	3.75	3	3.86	3.33	3.5	3.75	5
1	2	3	2	1	1	3	1	3	2	3	4	5	2	1	5	5	5	5	5	4	5	5	4	4	5	4	5	5	5	5	5	5	5	5	5	3.38	3.5	3.25	4.81	5	4.67	4.75	5
2	2	3	2	1	1	3	2	2	1	3	4	1	1	3	5	5	5	5	5	5	4	4	4	4	4	4	4	3	3	3	3	3	3	5	5	2.5	2.25	2.75	4.1	5	4.5	4	3
2	2	3	2	1	2	2	2	2	2	2	2	3	3	3	3	3	5	3	3	4	3	3	4	4	4	4	5	5	3	3	3	3	4	5	3	2.75	2.25	3.25	3.67	3.67	3.33	4.25	3
2	2	3	2	1	1	3	1	2	4	5	4	5	4	4	5	5	5	3	3	3	4	5	2	1	4	2	4	1	4	1	4	2	4	4	1	4.13	4.5	3.75	3.19	5	3.33	2.63	2.75
2	2	3	2	1	2	1	2	2	3	3	3	3	3	3	3	3	3	3	3	3	3	3	3	3	3	3	3	3	3	3	3	3	3	3	3	3	3	3	3	3	3	3	3
2	2	3	2	1	1	4	1	2	5	3	3	3	3	3	5	3	4	5	1	1	2	5	5	5	5	5	5	4	1	3	5	5	4	5	5	3.25	3.5	3	3.95	4	3.17	4.75	3.5
2	2	3	2	2			1	2	5	4	5	5	3	4	4	3	5	3	3	3	5	3	1	4	4	3	5	5	5	3	3	3	3	5	3	4.25	4.75	3.75	3.62	4	3	4	3.5
1	2	3	2	2			1	3	5	4	5	5	1	2	3	3	3	4	3	3	4	4	3	4	4	4	3	3	3	3	3	3	3	3	3	3.63	4.75	2.5	3.29	3	3.5	3.38	3
1	2	3	2	1	1	3	2	3	2	2	3	4	5	4	5	5	4	5	2	5	4	5	5	5	4	5	5	5	5	4	5	5	3	5	5	3.25	2.75	3.75	4.57	4.67	4.33	4.63	4.75
1	2	3	2	2			1	3	4	5	3	2	4	4	5	5	5	4	3	3	3	2	2	3	4	4	5	4	5	4	4	4	5	5	4	3.63	3.5	3.75	3.95	5	2.83	4.25	4.25
1	1	3	2	2			1	2	2	1	2	2	4	3	4	3	4	4	3	3	3	3	4	4	4	4	4	4	3	4	4	4	4	3	4	2.75	1.75	3.75	3.67	3.67	3.33	3.88	3.75
1	2	3	2	1	1	3	1	2	3	2	2	4	3	2	4	3	3	2	3	2	4	3	3	4	4	4	5	4	3	3	4	4	4	4	3	2.63	2.75	2.5	3.48	3.33	2.83	4	3.5
1	1	3	2	2			1	2	5	4	5	5	5	3	5	5	5	3	3	4	1	5	5	5	5	5	5	5	5	5	5	3	5	5	5	4.38	4.75	4	4.48	5	3.5	5	4.5
1	1	3	2	2			1	2	5	4	4	4	5	4	4	4	4	3	4	3	3	4	4	5	5	4	5	5	5	3	5	3	5	5	3	4.38	4.25	4.5	4.1	4	3.5	4.63	4
1	1	3	2	2			1	3	2	5	3	4	4	3	4	3	4	4	3	3	4	4	5	4	4	2	4	4	4	4	4	4	4	4	3	3.5	3.5	3.5	3.76	3.67	3.83	3.63	4
1	1	3	2	1	1	1	1	2	3	2	2	3	2	2	4	3	4	3	3	2	4	3	4	4	4	3	4	4	3	4	3	4	4	3	3	2.63	2.5	2.75	3.48	3.67	3.17	3.63	3.5
1	1	3	2	2			1	2	2	2	1	3	2	2	5	5	4	4	3	2	2	3	3	4	2	5	4	3	2	3	4	2	4	3	3	2.25	2	2.5	3.33	4.67	2.83	3.5	2.75
1	1	3	2	1	1	1	2	2	5	3	1	3	1	3	4	3	3	3	3	3	4	3	3	5	5	5	5	3	4	4	5	4	5	5	3	2.5	3	2	3.9	3.33	3.17	4.5	4.25
1	1	3	2	1	1	1	2	2	2	3	2	3	5	3	5	5	5	3	4	3	5	5	1	5	5	2	5	5	4	5	5	3	5	5	5	3.13	2.5	3.75	4.29	5	3.5	4.63	4.25
1	1	3	2	1	2	2	2	2	2	3	1	4	2	3	5	2	5	2	3	1	5	3	4	3	5	5	5	3	4	5	5	3	3	1	3	2.25	2.5	2	3.57	4	3	3.5	4.25
1	2	3	2	1	1	4	1	2	2	3	4	2	5	3	5	4	5	4	4	3	1	4	4	4	4	4	4	4	3	3	3	3	4	4	4	3.38	2.75	4	3.71	4.67	3.33	4	3
1	2	3	2	1	1	2	1	2	3	4	5	2	5	3	5	4	5	4	4	3	1	4	4	4	4	4	4	3	3	3	3	3	4	4	4	3.75	3.5	4	3.67	4.67	3.33	3.88	3
2	2	3	2	1	1	3	2	2	4	2	4	2	1	5	3	4	2	5	2	4	1	4	1	3	2	5	2	3	1	5	2	3	1	4	2	2.75	3	2.5	2.81	3	2.83	2.75	2.75
1	4	3	2	1	1	1	2	3	5	5	5	5	5	5	5	4	4	3	5	5	4	3	4	5	4	5	5	5	4	4	5	4	5	5	4	4.88	5	4.75	4.38	4.33	4	4.75	4.25
1	2	2	3	2			1	2	3	5	1	1	5	3	5	5	5	5	5	5	5	5	3	5	5	4	5	5	5	5	5	5	5	5	5	3.5	2.5	4.5	4.86	5	4.67	4.88	5
1	2	2	3	1	1	1	1	2	2	2	3	2	3	4	4	3	4	5	4	5	3	5	4	4	4	5	4	3	4	5	2	4	2	4	2	2.75	2.25	3.25	3.81	3.67	4.33	3.5	3.75
1	2	2	3	2			1	2	1	3	1	1	1	1	1	3	3	2	2	3	1	1	1	1	1	3	3	3	2	1	1	1	1	3	3	1.25	1.5	1	1.9	2.33	1.67	2.25	1.25
1	2	2	3	1	1	2	1	1	3	2	2	2	4	3	3	3	4	3	4	4	4	3	3	4	4	3	4	4	4	4	4	5	4	5	5	2.75	2.25	3.25	3.86	3.33	3.5	4.13	4.25
1	2	3	2	1	1	2	2	2	3	5	3	3	3	3	3	3	4	2	4	1	3	5	3	1	5	4	3	4	1	4	4	1	4	2	3	2.88	3.5	2.25	3.05	3.33	3	3.25	2.5
1	2	3	2	1	1	3	2	1	3	2	4	5	4	5	5	4	4	3	2	3	3	3	4	5	5	5	5	5	5	5	5	4	5	4	3	3.63	3.5	3.75	4.14	4.33	3	4.63	4.75
2	2	3	2	2			1	3	4	3	4	4	5	4	3	4	3	4	3	4	5	3	4	4	1	4	5	5	5	5	5	5	5	4	5	3.88	3.75	4	4.1	3.33	3.83	4.13	5
2	2	3	2	2			1	1	3	2	2	2	3	3	3	3	2	3	2	4	3	3	3	2	3	4	1	2	5	5	4	3	4	2	2	2.63	2.25	3	3	2.67	3	2.5	4.25
1	2	3	2	2			1	2	3	4	3	3	3	2	3	3	3	3	3	3	4	3	3	3	3	3	3	3	3	3	3	4	3	3	3	3	3.25	2.75	3.1	3	3.17	3	3.25
1	3	3	2	2			1	3	3	3	3	3	4	4	5	5	5	3	3	5	5	3	5	3	4	5	5	5	5	5	5	5	5	5	5	3.25	3	3.5	4.57	5	4	4.63	5
1	2	3	2	1	1	3	1	2	3	3	3	3	4	3	5	5	5	4	4	3	5	2	5	5	5	5	5	5	5	5	5	5	5	5	3	3.25	3	3.5	4.57	5	3.83	4.75	5
1	2	3	2	2			1	2	1	2	1	1	3	3	4	4	5	4	3	3	5	4	4	5	5	5	5	5	4	5	5	4	5	5	5	2.25	1.25	3.25	4.48	4.33	3.83	5	4.5
1	2	3	2	1	1	5	2	3	5	5	5	5	5	5	5	5	5	4	5	1	2	1	1	5	1	5	5	5	5	3	5	2	5	5	5	5	5	5	3.81	5	2.33	4.5	3.75
1	3	3	2	1	1	1	1	3	4	2	4	4	5	4	5	5	5	2	5	2	1	5	5	5	5	5	5	5	5	5	5	5	5	5	5	3.88	3.5	4.25	4.52	5	3.33	5	5
1	2	2	3	2			1	1	3	3	3	3	2	3	2	2	2	2	3	3	1	5	5	5	5	3	3	4	3	2	5	3	3	1	2	2.63	3	2.25	3.05	2	3.17	3.25	3.25
2	2	2	3	1	1	2	1	2	1	3	2	1	3	2	3	1	3	3	3	3	3	4	3	2	4	1	5	4	3	1	1	4	3	2	2	2.25	1.75	2.75	2.76	2.33	3.17	2.88	2.25
2	2	2	3	1	2	2	2	1	2	3	3	4	4	1	5	4	3	4	2	3	5	4	5	2	5	3	4	2	5	5	4	3	5	4	3	3.13	3	3.25	3.81	4	3.83	3.5	4.25
2	2	2	3	1	1	5	2	3	3	3	3	1	3	3	3	3	2	3	3	2	5	2	2	2	4	4	5	5	5	5	5	5	1	3	1	2.63	2.5	2.75	3.33	2.67	2.83	3.13	5
1	2	2	3	1	1	3	1	2	4	2	2	3	3	2	4	4	3	2	3	3	4	4	4	3	3	5	5	5	5	5	5	3	2	5	4	2.88	2.75	3	3.86	3.67	3.33	4	4.5
1	2	2	3	1	1	2	1	2	4	3	1	5	4	5	4	4	2	3	3	3	5	4	2	3	3	4	5	5	5	5	5	5	5	5	5	3.75	3.25	4.25	4.05	3.33	3.33	4.38	5
1	2	2	3	2			1	3	3	5	5	5	5	3	5	5	3	1	5	3	5	4	2	1	5	3	5	4	5	5	5	3	5	5	5	4	4.5	3.5	4	4.33	3.33	4.13	4.5
1	2	2	3	1	1	4	1	2	2	3	3	3	3	2	3	4	4	3	3	4	4	4	5	4	4	4	5	5	5	5	5	4	4	4	4	2.63	2.75	2.5	4.14	3.67	3.83	4.25	4.75
1	2	2	3	1	1	4	1	2	3	3	2	2	4	4	4	4	4	2	2	3	3	3	3	3	4	5	5	4	5	4	5	4	5	5	4	2.88	2.5	3.25	3.86	4	2.67	4.38	4.5
1	2	3	2	1	1	1	1	3	5	4	4	3	4	4	4	4	5	4	4	4	5	5	5	4	4	5	4	4	4	5	4	5	5	4	4	4	4	4	4.38	4.33	4.5	4.25	4.5
1	1	3	2	2			1	2	4	3	2	2	5	4	4	4	5	4	4	4	4	5	5	5	4	5	5	5	5	5	5	5	5	5	1	3.75	2.75	4.75	4.48	4.33	4.33	4.38	5
1	2	3	2	1	1	3	1	2	5	4	5	3	2	4	5	3	5	5	4	5	4	5	3	4	5	4	4	3	5	5	4	3	3	5	3	3.25	4.25	2.25	4.14	4.33	4.33	3.88	4.25
1	2	3	2	2			1	3	4	4	4	2	3	2	4	3	4	3	3	3	4	4	4	5	5	5	5	5	5	4	4	4	4	4	3	3.25	3.5	3	4.05	3.67	3.5	4.5	4.25
2	2	3	2	1	1	4	1	2	3	3	3	3	4	3	4	3	4	3	4	4	4	2	3	5	5	5	5	4	5	4	4	4	4	4	3	3.25	3	3.5	3.95	3.67	3.33	4.38	4.25
1	2	3	2	2			1	3	2	2	3	2	4	3	3	3	3	2	4	4	3	2	4	3	4	3	4	2	2	4	4	3	3	4	3	2.75	2.25	3.25	3.19	3	3.17	3.25	3.25
1	2	3	2	2			1	2	2	2	5	1	3	4	3	3	3	2	4	2	3	2	5	2	2	1	3	4	2	4	2	3	4	2	3	3.13	2.5	3.75	2.81	3	3	2.63	2.75
1	4	3	2	1	1	3	1	3	2	4	5	3	5	5	4	4	5	3	4	3	3	5	4	5	4	5	4	4	5	4	3	4	5	5	4	4.13	3.5	4.75	4.14	4.33	3.67	4.5	4
1	4	3	2	1	1	1	1	3	3	3	3	4	4	3	5	5	5	4	4	4	3	4	3	4	5	4	3	3	3	3	3	3	4	5	5	3.25	3.25	3.25	3.9	5	3.67	4.13	3
1	2	2	5	2			1	2	2	2	1	1	2	3	4	3	3	3	4	3	4	2	3	3	4	4	4	4	5	4	4	4	5	5	3	2.13	1.5	2.75	3.71	3.33	3.17	4	4.25
2	2	2	5	1	1	1	2	1	2	3	4	5	3	5	3	4	4	3	5	3	5	5	3	4	3	4	2	2	4	5	5	5	1	2	3	3.5	3.5	3.5	3.57	3.67	4	2.63	4.75
1	2	3	2	1	1	3	1	2	3	3	3	2	3	3	4	3	3	3	3	4	3	2	2	3	4	4	4	4	3	2	4	4	4	4	5	2.88	2.75	3	3.43	3.33	2.83	4	3.25
1	3	3	2	1	1	2	1	2	4	3	4	2	4	3	3	4	5	2	3	3	5	4	5	4	5	3	3	5	4	5	5	5	5	5	5	3.5	3.25	3.75	4.19	4	3.67	4.38	4.75
1	2	3	2	1	1	2	1	3	2	2	3	4	5	3	5	5	4	2	3	4	3	2	3	5	5	3	5	4	4	3	4	3	5	5	4	3	2.75	3.25	3.86	4.67	2.83	4.5	3.5
1	2	3	2	2			1	2	2	3	3	3	4	4	2	3	3	3	3	4	4	3	4	4	3	4	3	3	3	3	4	4	3	4	3	3.13	2.75	3.5	3.33	2.67	3.5	3.38	3.5
1	2	3	2	2			1	2	3	4	3	3	4	2	5	4	4	4	4	3	4	4	5	5	5	5	5	5	4	4	4	3	4	4	4	3.38	3.25	3.5	4.24	4.33	4	4.63	3.75
1	2	3	2	2			1	2	2	2	1	3	4	3	5	5	4	3	3	4	2	3	3	4	4	5	5	5	5	2	5	5	5	5	5	2.75	2	3.5	4.14	4.67	3	4.75	4.25
1	2	3	2	1	1	3	1	2	2	2	1	3	4	3	5	5	5	3	3	3	3	2	2	4	4	4	5	4	5	2	5	4	3	5	4	2.63	2	3.25	3.81	5	2.67	4.13	4
2	1	3	2	1	1	3	1	2	4	3	2	2	3	3	3	2	3	2	3	2	4	5	5	5	5	4	4	4	4	4	4	4	4	4	3	2.88	2.75	3	3.71	2.67	3.5	4.13	4
1	4	3	2	1	1	2	1	3	4	4	5	2	4	4	5	5	4	4	5	4	5	5	3	5	3	3	5	5	5	5	5	5	4	5	5	3.88	3.75	4	4.52	4.67	4.33	4.38	5
2	2	3	2	1	2	3	1	2	2	4	4	1	3	5	4	4	4	3	3	5	3	4	2	5	5	4	4	3	4	5	4	5	5	5	3	3.25	2.75	3.75	4	4	3.33	4.25	4.5
1	2	3	2	1	1	1	1	2	3	3	3	2	3	4	3	3	5	3	2	2	3	2	4	4	4	3	4	3	4	3	2	4	3	4	2	3.25	2.75	3.75	3.19	3.67	2.67	3.38	3.25
2	4	3	2	1	1	2	1	2	1	3	4	3	5	4	4	4	5	3	4	3	5	3	5	5	4	3	5	5	4	4	4	3	4	4	4	3.25	2.75	3.75	4.05	4.33	3.83	4.25	3.75
1	2	3	2	2			1	1	5	3	2	2	5	3	3	4	3	3	3	3	3	5	5	5	5	3	5	5	5	5	5	3	5	5	3	3.25	3	3.5	4.1	3.33	3.67	4.5	4.5
1	2	3	2	2			1	2	2	2	2	2	4	4	4	4	4	4	4	4	4	4	4	4	4	4	4	4	4	4	4	4	4	4	4	3	2	4	4	4	4	4	4
1	2	3	2	1	1	2	1	2	4	3	4	3	3	3	3	3	4	3	4	3	4	4	3	5	5	5	5	5	5	5	5	5	5	5	5	3.38	3.5	3.25	4.33	3.33	3.5	5	5
2	2	3	2	2			1	2	2	2	2	2	3	2	4	4	4	3	4	4	4	4	4	4	4	4	2	4	4	4	4	4	4	4	4	2.5	2	3	3.86	4	3.83	3.75	4
1	2	3	2	2			1	1	4	2	4	2	2	3	4	3	5	3	5	5	5	5	5	4	5	5	5	5	5	5	5	5	5	5	4	2.63	3	2.25	4.67	4	4.67	4.75	5
2	2	1	1	1	2	4	1	2	4	3	3	4	2	4	5	5	5	3	4	3	5	3	3	5	5	5	5	5	3	5	5	5	5	5	5	3.25	3.5	3	4.48	5	3.5	5	4.5
1	2	1	1	1	2	4	1	2	4	4	4	5	4	4	5	5	5	4	3	4	5	2	2	4	5	5	5	5	5	5	5	5	4	5	5	4.38	4.25	4.5	4.43	5	3.33	4.75	5
1	2	1	1	1	1	1	1	3	2	3	1	3	3	4	5	4	3	4	3	2	4	3	5	5	3	4	4	4	5	5	5	5	4	3	5	2.88	2.25	3.5	4.05	4	3.5	4	5
2	2	1	1	1	1	3	1	2	2	3	2	1	2	2	3	4	3	3	3	4	4	4	4	3	4	5	4	4	4	5	5	5	1	2	3	2.25	2	2.5	3.67	3.33	3.67	3.25	4.75
1	2	1	1	1	1	1	1	3	2	2	3	3	4	4	5	4	5	4	4	3	3	4	5	5	5	4	5	5	5	5	5	4	5	5	5	3.25	2.5	4	4.52	4.67	3.83	4.88	4.75
2	2	1	1	1	1	4	1	3	4	4	4	4	5	5	5	5	5	4	4	4	3	3	4	5	5	5	5	5	5	4	5	4	5	5	5	4.25	4	4.5	4.52	5	3.67	5	4.5
1	2	1	1	1	1	2	1	2	4	4	4	4	5	5	5	5	5	4	4	4	5	3	3	4	5	4	4	4	4	3	4	4	5	5	4	4.25	4	4.5	4.19	5	3.83	4.38	3.75
2	2	1	1	1	2	3	2	1	2	2	1	2	3	5	5	4	5	2	5	5	4	5	4	5	4	5	4	5	5	5	4	5	4	5	5	3	1.75	4.25	4.52	4.67	4.17	4.63	4.75
2	4	1	1	1	2	3	2	2	4	2	3	3	3	3	4	5	4	2	3	5	5	3	4	4	5	3	4	5	5	5	5	5	4	4	3	2.63	3	2.25	4.14	4.33	3.67	4	5
1	2	1	1	1	1	1	1	2	4	4	4	2	3	3	4	3	5	3	3	4	5	2	1	5	5	5	5	5	1	4	4	4	4	4	4	3.5	3.5	3.5	3.81	4	3	4.63	3.25
2	2	1	1	1	2	3	1	2	3	3	3	3	4	3	4	4	4	4	4	4	3	3	3	4	4	4	4	4	4	3	4	4	4	4	4	3.25	3	3.5	3.81	4	3.5	4	3.75
2	2	1	1	1	2	2	1	2	2	2	3	4	4	4	5	5	5	2	3	2	1	3	4	5	5	5	5	5	2	3	4	4	5	5	5	3.5	2.75	4.25	3.95	5	2.5	5	3.25
2	2	1	1	1	1	3	1	2	3	2	2	2	5	4	4	4	4	4	4	3	4	3	4	5	5	5	5	5	5	5	5	5	5	5	5	3	2.25	3.75	4.48	4	3.67	5	5
2	3	1	1	1	2	4	1	3	4	4	4	4	4	4	5	4	4	2	4	4	5	3	3	4	5	5	5	5	4	4	3	3	4	4	3	3.75	4	3.5	3.95	4.33	3.5	4.38	3.5
2	3	1	1	1	1	4	2	3	2	2	2	3	5	5	5	5	5	5	5	5	1	1	1	1	1	5	5	5	5	1	5	5	3	1	1	3.63	2.25	5	3.38	5	3	2.75	4
2	2	1	1	2			2	2	2	3	2	4	4	5	4	4	4	4	4	2	4	3	3	4	4	5	5	5	5	5	5	5	4	4	5	3.38	2.75	4	4.19	4	3.33	4.5	5
1	2	1	1	1	1	2	1	2	1	2	2	2	3	4	5	3	4	4	5	4	5	3	5	5	4	5	5	4	5	5	5	5	5	5	5	2.63	1.75	3.5	4.57	4	4.33	4.75	5
2	2	1	1	2			2	2	3	3	4	2	3	3	4	4	2	5	3	3	4	5	5	5	5	4	5	5	5	4	4	5	5	4	4	2.88	3	2.75	4.29	3.33	4.17	4.63	4.5
1	2	1	1	1	1	2	1	2	3	4	4	5	2	3	3	5	3	3	3	2	4	2	2	5	5	5	5	5	5	5	5	4	5	4	5	3.38	4	2.75	4.05	3.67	2.67	4.88	4.75
2	4	1	1	1	1	5	2	2	2	2	3	4	4	3	3	4	2	3	1	4	5	5	4	5	4	5	4	4	5	4	5	5	4	5	4	3	2.75	3.25	4.05	3	3.67	4.38	4.75
2	4	1	1	1	1	5	1	3	2	2	2	4	2	3	3	4	3	2	1	5	4	2	2	3	4	4	3	4	5	4	5	5	4	4	4	2.13	2.5	1.75	3.57	3.33	2.67	3.75	4.75
2	2	1	1	1	1	4	1	2	5	5	4	5	5	5	3	5	5	3	5	4	5	3	2	5	5	5	5	4	5	5	5	3	5	5	2	4.63	4.75	4.5	4.24	4.33	3.67	4.5	4.5
1	1	1	1	1	1	3	1	2	3	2	4	3	3	4	5	4	4	3	3	4	4	4	4	5	5	3	5	5	5	4	5	3	4	5	4	3.38	3	3.75	4.19	4.33	3.67	4.5	4.25
2	1	1	1	1	2	4	1	2	4	3	4	3	4	5	4	4	4	3	3	1	4	4	5	5	4	4	5	5	3	3	4	4	4	5	4	3.75	3.5	4	3.9	4	3.33	4.5	3.5
2	1	1	1	1	2	5	1	2	3	3	3	2	3	4	3	4	4	2	2	3	4	3	4	4	5	5	3	3	3	3	5	5	4	3	3	3.38	2.75	4	3.57	3.67	3	3.75	4
1	2	1	1	1	2	4	1	3	5	3	5	5	5	5	3	3	3	4	3	3	3	3	5	4	1	4	5	3	4	4	4	4	3	4	3	4.75	4.5	5	3.48	3	3.5	3.38	4
2	1	1	1	1	2	4	1	2	4	2	3	1	4	3	5	5	5	4	4	4	4	4	3	4	5	5	4	4	5	5	4	5	5	4	3	3	2.5	3.5	4.33	5	3.83	4.25	4.75
2	1	1	1	1	2	3	1	2	3	4	4	3	4	3	3	3	4	3	2	4	3	5	4	5	5	5	5	4	5	3	5	4	4	5	4	3.5	3.5	3.5	4.05	3.33	3.5	4.63	4.25
1	2	1	1	1	1	1	1	2	3	1	2	3	4	4	5	4	5	5	5	5	5	5	5	5	5	5	5	5	5	5	5	5	5	5	5	3.25	2.25	4.25	4.95	4.67	5	5	5
2	1	1	1	1	1	3	1	3	3	3	4	5	4	5	5	5	5	4	5	4	4	5	4	5	5	5	3	2	1	4	4	4	3	5	5	3.75	3.75	3.75	4.14	5	4.33	4.13	3.25
2	2	1	1	1	1	2	2	2	4	3	5	3	2	5	2	3	4	3	2	3	4	2	2	4	3	3	4	4	2	1	1	1	1	1	1	3.5	3.75	3.25	2.43	3	2.67	2.63	1.25
2	1	1	1	1	2	3	1	2	3	3	3	2	4	4	4	4	4	4	4	4	4	4	4	4	4	4	4	4	4	4	4	4	4	4	4	3.38	2.75	4	4	4	4	4	4
1	2	1	1	1	2	3	1	2	4	3	3	3	4	4	5	5	5	3	3	3	5	3	4	5	4	3	5	5	5	5	5	5	5	5	5	3.5	3.25	3.75	4.43	5	3.5	4.63	5
2	4	1	1	1	1	5	1	2	3	2	4	2	4	3	4	3	3	5	4	3	4	3	4	3	5	4	5	4	3	4	2	4	3	3	3	3.25	2.75	3.75	3.62	3.33	3.83	3.75	3.25
2	1	1	1	1	2	3	1	2	3	3	3	2	4	4	4	4	4	4	4	4	4	4	4	4	4	4	4	4	4	4	4	4	4	4	4	3.38	2.75	4	4	4	4	4	4
2	1	1	1	1	2	5	2	2	5	4	3	4	3	5	5	4	5	2	3	4	1	2	4	4	3	5	4	3	4	5	4	2	1	4	2	3.38	4	2.75	3.38	4.67	2.67	3.25	3.75
2	2	1	1	1	2	3	2	3	4	3	2	1	5	3	5	5	3	4	5	3	5	3	3	5	5	4	2	4	4	4	5	4	5	4	5	2.88	2.5	3.25	4.14	4.33	3.83	4.25	4.25
2	1	1	1	1	1	3	2	2	4	3	4	3	1	3	5	5	3	4	1	3	3	3	4	2	4	3	3	4	3	3	1	1	1	1	1	3	3.5	2.5	2.76	4.33	3	2.38	2
2	1	1	1	1	2	4	1	2	2	3	4	4	3	5	5	4	5	4	4	5	2	3	3	3	4	3	5	4	4	5	5	4	4	4	3	3.38	3.25	3.5	3.95	4.67	3.5	3.75	4.5
2	4	1	1	1	2	3	1	2	5	4	4	3	5	3	5	5	4	3	3	3	4	3	4	4	4	3	5	5	2	4	4	4	5	4	4	4	4	4	3.9	4.67	3.33	4.25	3.5
2	1	1	1	1	2	4	1	2	3	3	3	3	3	3	5	5	5	5	5	5	5	5	5	5	5	5	5	5	5	5	5	5	5	5	5	3	3	3	5	5	5	5	5
1	2	3	2	1	1	2	1	2	2	2	2	3	3	4	4	5	3	1	3	3	5	2	2	4	5	2	5	5	5	4	5	4	4	4	3	2.88	2.25	3.5	3.71	4	2.67	4	4.5
1	3	1	6	1	2	2	1	2	3	3	4	2	4	4	5	4	5	3	4	4	5	3	3	5	5	4	5	5	5	5	5	5	5	5	5	3.38	3	3.75	4.52	4.67	3.67	4.88	5
1	2	1	6	1	2	3	1	2	4	3	3	4	3	4	4	4	4	3	3	3	5	2	5	5	5	5	5	5	5	5	5	5	5	4	4	3.63	3.5	3.75	4.33	4	3.5	4.75	5
1	2	1	6	1	2	5	1	3	5	5	5	5	5	4	3	5	3	4	2	3	2	1	3	1	5	3	5	5	4	1	3	4	2	2	5	4.5	5	4	3.14	3.67	2.5	3.5	3
2	3	1	6	2			1	2	2	3	3	2	4	4	4	4	3	3	3	4	3	2	3	4	5	3	4	4	4	4	5	5	5	5	4	3.25	2.5	4	3.86	3.67	3	4.25	4.5
1	1	2	7	2			1	2	1	2	2	3	3	2	4	3	2	3	2	2	4	1	4	4	5	3	5	5	5	4	4	5	4	5	4	2.38	2	2.75	3.71	3	2.67	4.38	4.5
1	2	2	7	2			1	1	2	5	4	1	1	1	1	2	2	3	4	3	5	1	3	5	4	3	5	3	2	1	2	3	4	5	3	2.5	3	2	3.05	1.67	3.17	4	2
1	2	2	7	2			1	3	3	3	4	4	4	3	4	3	3	3	2	1	5	4	4	2	2	3	4	4	5	5	5	5	4	4	4	3.38	3.5	3.25	3.62	3.33	3.17	3.38	5
1	2	1	6	2			2	3	2	3	4	3	5	5	4	4	4	2	4	3	3	3	4	4	5	4	4	3	4	4	4	4	5	4	4	3.75	3	4.5	3.81	4	3.17	4.13	4
2	3	1	6	1	2	4	1	2	2	2	2	2	3	3	3	4	4	4	4	4	4	3	4	4	4	4	4	4	5	5	5	5	4	4	4	2.63	2	3.25	4.1	3.67	3.83	4	5
2	3	1	4	1	2	4	1	2	2	3	2	4	5	4	4	5	4	2	4	2	5	5	3	5	5	4	4	4	3	2	5	5	5	5	2	3.63	2.75	4.5	3.95	4.33	3.5	4.25	3.75
1	2	1	1	2			1	2	2	3	3	2	3	3	5	5	4	2	5	4	5	2	3	5	5	5	5	4	4	5	4	5	5	4	4	3	2.5	3.5	4.29	4.67	3.5	4.63	4.5
2	2	1	1	1	1	3	1	2	3	4	4	2	5	5	5	5	5	4	4	3	5	5	4	4	3	3	3	4	4	4	4	3	5	5	5	4.13	3.25	5	4.14	5	4.17	4	3.75
2	1	1	1	1	2	3	1	2	3	1	2	2	3	3	5	4	3	4	4	3	2	2	2	4	4	4	4	4	4	3	5	5	4	3	3	2.63	2	3.25	3.62	4	2.83	3.75	4.25
2	2	1	1	1	2	3	1	2	3	4	3	4	1	4	3	3	4	3	3	2	2	3	3	4	4	4	3	2	4	2	3	4	3	2	3	3.5	3.5	3.5	3.05	3.33	2.67	3.13	3.25
2	2	1	1	1	2	4	1	2	3	3	2	3	4	4	4	5	5	4	5	5	4	5	4	3	4	4	5	5	5	5	5	4	5	4	5	3.25	2.75	3.75	4.52	4.67	4.5	4.38	4.75
2	1	1	6	1	2	3	1	2	4	4	4	4	5	5	4	4	4	2	4	4	4	3	4	4	4	5	5	5	5	3	5	5	5	5	5	4.5	4	5	4.24	4	3.5	4.75	4.5
2	2	1	4	1	2	5	1	2	5	5	3	5	5	4	4	5	5	3	4	3	5	3	1	5	5	5	5	5	5	1	3	5	5	5	5	4.5	4.5	4.5	4.14	4.67	3.17	5	3.5
2	2	1	4	1	1	5	1	3	5	5	5	5	1	1	5	2	1	5	2	4	1	5	3	2	4	3	5	1	3	3	3	3	3	3	3	3	5	1	3.05	2.67	3.33	3	3
1	2	1	1	1	1	4	1	3	3	4	3	3	4	3	4	4	5	4	4	3	2	4	4	5	5	4	4	5	4	4	4	4	5	5	5	3.38	3.25	3.5	4.19	4.33	3.5	4.75	4
2	2	1	1	1	1	4	1	3	4	4	4	4	4	4	5	5	4	4	3	3	2	2	2	4	4	4	4	4	5	4	4	5	5	5	4	4.25	4	4.5	3.9	4.67	2.67	4.25	4.5
1	2	1	1	1	1	4	1	2	4	4	4	4	4	4	4	4	4	4	4	4	2	2	2	4	4	2	4	4	4	4	4	4	4	4	4	3.88	4	3.75	3.62	4	3	3.75	4
1	2	1	1	1	1	3	1	2	3	3	2	3	2	4	1	3	2	2	3	3	3	2	4	3	5	3	3	4	2	3	4	3	3	3	1	2.75	2.75	2.75	2.86	2	2.83	3.13	3
2	2	1	1	1	2	2	2	2	4	4	4	4	5	5	5	5	5	3	5	5	5	5	5	5	5	3	5	5	5	5	5	5	5	5	5	4.38	4	4.75	4.81	5	4.67	4.75	5
2	2	1	1	2			1	2	1	3	5	2	5	3	5	5	4	3	4	3	1	3	4	3	4	5	4	4	5	4	5	1	3	4	4	3.25	2.75	3.75	3.71	4.67	3	3.88	3.75
1	2	1	1	1	2	2	1	2	2	2	4	4	4	4	4	4	4	4	4	4	4	4	4	4	3	4	3	4	3	4	3	4	3	4	3	3.5	3	4	3.71	4	4	3.5	3.5
2	2	1	1	1	2	2	1	3	4	4	5	2	5	5	4	5	3	5	5	5	3	2	2	4	5	5	5	5	5	2	5	5	5	5	5	4	3.75	4.25	4.29	4	3.67	4.88	4.25
1	2	1	1	1	1	4	1	2	1	1	3	3	4	4	5	5	5	5	5	4	5	3	4	5	5	5	5	5	5	5	5	5	5	5	5	2.75	2	3.5	4.81	5	4.33	5	5
1	2	1	1	1	1	4	1	2	1	3	2	3	4	5	5	5	5	3	5	5	4	3	4	5	5	5	5	5	5	3	5	5	4	5	5	3.38	2.25	4.5	4.57	5	4	4.88	4.5
2	2	1	6	1	1	2	1	2	4	3	4	3	5	5	4	4	4	4	4	4	4	3	3	4	4	3	3	3	4	3	3	4	3	3	4	4.25	3.5	5	3.57	4	3.67	3.38	3.5
2	3	1	4	1	1	4	1	3	5	4	5	4	2	3	1	2	1	1	1	2	2	1	1	2	1	2	2	1	1	2	2	1	1	2	3	3.13	4.5	1.75	1.52	1.33	1.33	1.75	1.5
2	2	1	6	2			2	2	3	2	1	2	4	4	5	2	2	4	3	4	1	1	1	1	3	3	3	3	4	4	4	4	5	5	5	2.88	2	3.75	3.19	3	2.33	3.5	4
1	3	1	6	1	1	2	2	2	1	1	1	1	5	5	5	5	5	5	4	3	4	4	4	5	3	3	2	3	2	3	4	4	4	4	5	3	1	5	3.86	5	4	3.63	3.25
1	3	1	6	1	2	3	1	3	1	1	3	2	5	5	5	5	5	1	5	3	5	5	5	5	5	5	5	5	5	5	5	5	5	5	5	3.25	1.75	4.75	4.71	5	4	5	5
1	3	1	6	1	1	2	2	2	1	1	3	2	5	5	5	5	5	5	5	5	5	4	4	4	5	5	3	4	4	5	4	3	4	5	5	3.38	1.75	5	4.48	5	4.67	4.38	4
1	2	1	6	1	1	2	2	2	1	1	3	2	5	5	5	4	4	5	5	5	5	4	4	4	5	5	3	4	4	5	4	3	4	5	5	3.25	1.75	4.75	4.38	4.33	4.67	4.38	4
1	2	1	1	1	2	4	1	2	3	3	3	3	3	2	5	5	5	5	5	5	5	4	2	2	4	4	5	5	5	5	5	5	5	5	5	3.13	3	3.25	4.57	5	4.33	4.38	5
1	2	1	6	1	1	4	1	1	3	2	4	2	5	3	5	5	5	4	5	5	5	5	5	5	5	3	5	5	5	4	5	3	5	5	5	3.38	2.75	4	4.71	5	4.83	4.75	4.25
2	2	2	3	2			1	3	2	2	2	2	1	1	3	4	4	5	4	3	4	5	4	4	4	3	5	3	3	4	3	3	4	4	3	1.75	2	1.5	3.76	3.67	4.17	3.75	3.25
2	2	1	6	2			1	2	2	2	2	1	2	3	4	3	3	3	4	3	5	2	3	3	4	3	3	3	5	5	5	5	3	3	3	1.88	1.75	2	3.57	3.33	3.33	3.13	5
2	1	2	3	2			1	2	3	3	2	1	5	5	5	5	5	5	5	3	3	4	3	2	5	5	5	5	5	4	3	2	3	4	5	3.38	2.25	4.5	4.1	5	3.83	4.25	3.5
2	2	2	3	2			1	2	5	5	4	5	5	3	3	2	4	3	2	1	5	2	3	2	4	2	3	4	2	5	1	3	1	4	2	4.25	4.75	3.75	2.76	3	2.67	2.75	2.75
2	1	2	3	1	1	2	1	2	5	5	5	4	2	5	5	5	5	2	3	5	5	4	5	5	4	4	4	4	3	5	3	4	5	5	4	4.13	4.75	3.5	4.24	5	4	4.38	3.75
1	1	2	3	2			2	2	1	3	3	2	5	4	5	5	5	5	5	5	5	5	5	5	5	5	5	4	4	5	4	5	4	5	4	3.38	2.25	4.5	4.76	5	5	4.63	4.5
1	2	3	2	2			1	3	4	4	3	2	4	4	4	4	4	3	3	4	5	4	4	4	5	5	5	5	4	5	5	5	5	5	5	3.63	3.25	4	4.43	4	3.83	4.88	4.75
1	2	3	2	2			1	2	3	3	2	2	3	2	3	3	3	4	4	4	5	4	5	5	5	4	4	4	5	5	5	4	4	4	5	2.63	2.5	2.75	4.24	3	4.33	4.38	4.75
2	2	1	6	1	2	5	2	3	1	2	1	1	4	5	5	5	4	5	5	4	4	5	5	5	5	5	4	5	5	5	4	4	5	4	5	2.88	1.25	4.5	4.67	4.67	4.67	4.75	4.5
1	1	2	3	2			1	2	4	3	4	2	3	2	3	3	2	3	4	5	5	3	4	5	3	5	5	5	5	5	5	5	5	5	5	3	3.25	2.75	4.29	2.67	4	4.75	5
2	2	3	2	1	1	1	1	2	2	3	3	4	4	4	5	5	3	3	2	2	5	5	5	4	4	3	4	4	5	5	5	4	4	5	5	3.63	3	4.25	4.14	4.33	3.67	4.13	4.75
1	1	2	3	2			1	2	2	2	2	2	1	2	5	4	3	2	3	2	4	3	3	3	3	4	3	3	3	3	4	2	5	4	2	2	2	2	3.24	4	2.83	3.38	3
1	2	2	3	1	2	2	1	2	1	3	3	2	3	3	3	3	3	2	3	3	5	5	5	4	5	5	5	5	5	4	5	3	3	4	4	2.63	2.25	3	4	3	3.83	4.38	4.25
1	2	1	4	1	1	5	1	1	1	2	2	1	5	5	5	5	4	5	5	5	4	5	4	4	5	5	4	5	4	4	5	4	5	5	4	3.13	1.5	4.75	4.57	4.67	4.67	4.63	4.25
1	2	1	4	1	2	4	1	3	4	3	3	3	4	3	5	5	5	4	4	4	4	3	3	5	5	5	5	5	5	5	5	5	5	5	5	3.5	3.25	3.75	4.62	5	3.67	5	5
1	1	1	4	1	1	3	1	2	5	3	5	1	5	5	5	5	5	5	5	5	5	5	5	5	5	5	5	5	5	5	5	5	5	5	2	4.25	3.5	5	4.86	5	5	4.63	5
1	1	1	6	1	1	5	1	2	4	4	4	4	5	5	5	5	5	5	5	5	5	4	5	5	4	4	4	5	5	5	5	5	5	5	5	4.5	4	5	4.81	5	4.83	4.63	5
1	1	1	6	2			1	2	5	1	4	1	3	3	5	4	5	4	5	5	5	5	5	5	5	4	5	4	5	5	5	5	4	5	4	3.13	2.75	3.5	4.71	4.67	4.83	4.5	5
2	1	1	6	1	2	5	1	3	5	5	5	5	5	5	5	5	4	1	5	5	1	1	1	5	4	5	2	2	5	4	5	5	4	4	5	5	5	5	3.71	4.67	2.33	3.88	4.75
1	4	2	3	1	1	2	1	3	2	2	2	2	4	4	5	5	5	5	5	5	5	5	1	5	5	5	5	5	5	5	5	5	5	5	5	3	2	4	4.81	5	4.33	5	5
1	2	2	3	1	1	2	1	3	2	3	4	3	3	3	4	4	3	4	3	3	4	3	3	4	3	4	4	4	3	3	3	4	4	4	4	3.13	3	3.25	3.57	3.67	3.33	3.88	3.25
1	2	2	3	1	1	1	1	2	2	3	3	3	3	3	4	3	5	3	4	3	3	3	3	4	3	5	5	5	5	5	5	4	5	5	4	3	2.75	3.25	4.1	4	3.17	4.5	4.75
1	2	2	3	2			1	3	2	2	3	3	2	2	4	2	4	2	4	3	4	4	4	4	4	4	2	2	4	4	4	4	3	2	4	2.5	2.5	2.5	3.43	3.33	3.5	3.13	4
1	2	2	3	2			1	3	4	5	3	3	4	3	3	4	3	2	4	4	4	4	3	5	5	3	4	4	5	4	5	4	5	4	4	3.75	3.75	3.75	3.95	3.33	3.5	4.25	4.5
